# Supplementary material for: A Retrospective Evaluation of Serum Symmetric Dimethylarginine Concentration in Dogs With Protein‐Losing Enteropathy
Source: J Vet Intern Med. 2025 Mar 24;39(2):e70068. doi: 10.1111/jvim.70068 (PMC11931192; doi:10.1111/jvim.70068)
Supplement: Supplementary file 1 — Data S1. Supporting Information. [file JVIM-39-e70068-s001.xlsx]

## Sheet: Supplementary Data
Case	Age at presentation (Years)	Sex	Breed	Presenting Complaint	Body weight on presentation (kg)	Body Condition Score	Muscle Condition Score	Hct	RBC	MCV	MCHC	Reticulocyte (x10^9)	Platelet (x10^9)	Neutrophil (x10^9)	Lymphocyte (x10^9)	Monocyte (x10^9)	Eosinophil (x10^9)	SDMA	TP	Albumin	Globulin	Cholesterol	Urea	Creatinine	Phosphorus	Sodium	Potassium	Chloride	TLI	Folate	Cobalamine	Cortisol	USG	UPCR (or Dipstick)	Diagnostic Imaging Modality	DI Findings	Histology	Initial Treatment	More Specifics?	Duration between T0 - T1 (Days)	Clinical Improvement?	Response to Treatment	Body Weight 2	Body Condition Score2	Muscle Condition Score2	HCT2	RBC2	MCV2	MCHC2
PLEcase1	7	Female Neutered	Labrador	Mixed bowel diarrhoea ;Vomiting;Weight Loss;	28.8	4		0.546	7.98	68.4	34.1	31.1	248	4.63	1.42	0.35	0.5	14	50.9	26.1	24.8	5.71	3.9	76	1.03	142	4.21	110		17.1	257	34.2	1.021	0.1	CT;Ultrasound;	CT (thorax and abdomen): unremarkable thorax and abdomen. Enthesiopathy/enthesitis of right supraspinatus tendon. Focal abdominal ultrasound: borderline thickened muscularis layer ddx: may be within normal limits, enteritis, less likely neoplasia.	Biopsies from the colon: moderate lymphoplasmacytic inflammation. Biopsies from the duodenum: mild diffuse lymphoplasmacytic inflammation. Biopsies from the ileum: no abnormalities seen. Biopsies from the stomach: mild follicular hyperplasia.	Diet Trial;
PLEcase2	8	Female Neutered	Staffordshire Bull Terrier	Ascites;	13.7	2		0.35	5.02	69.6	33.2	120.1	654	36	0.38	2.3	0.01	7	29.6	13.1	16.5	1.98	8.2	20	1.68	140	5.02	10					1.017	1.63	Ultrasound;	Ultrasound recapitulated findings of mucosa speckling and striation in the jejunum and duodenum.	Endoscopic biopsy histopathology revealed some inflammation with moderate lymphangectasia and oedema	Corticosteroids;2nd Line Immunosuppressant;	Chlorambucil	14	N	No clinical improvement
PLEcase3	5	Male Neutered	German Shepherd Dog	Lethargy;Weight Loss + pyrexia;	33.3	2		0.421	6.11	68.9	33.1	52.9	299	5.2	0.96	1.3	1.1	11	67.	26	41.8	4.15	2.9	64	1.44	143	4.36	110	14.1	23.7	376	95.7			MRI;	L6-L7 left-sided disc extrusion whit subsequent mild right lateral displacement of the conus medullaris. The articular facet joints were slightly irregular, with several small (non-compressive) synovial cysts associated.		Diet Trial;Corticosteroids;Probiotics;
PLEcase4	6	Female Neutered	Pug	Mast cell tumour on right pinna with possible right prescapular metastasis;	8.05	7	B	0.468	7.08	66.2	34.1	60.3	154	6.3	4	1.1	0.12	17	56.4	20.4	36	4.08	6.7	56	1.57	152	5.38	115				66.5			CT;	Head: Right pinna soft tissue nodule, dental disease, possible oronasal fistula in the region of the left maxillary canine, and chronic mildly destructive rhinitis of the left nasal cavity. Thorax: right prescapular lymphadenopathy, mild bronchial pattern of the cranial lung lobe (chronic bronchitis most likely) , pulmonary atelectatic changes rib malformation . Abdomen: arterial phase heterogene…		Corticosteroids;2nd Line Immunosuppressant;Maropitant;	chlorambucil
PLEcase5	4	Male Neutered	Rottweiler	Lethargy;Small intestinal diarrhoea ;	39.1	4		0.531	7.49	70.9	34.2	47.9	415	8	0.65	0.19	0.47	16	36.1	14	22.1	3.08	4.3	75	1.26	143	4.5	119		16.3	309	70.6	1.020	0.12	X-ray;Ultrasound;	Radiography: thoracic and abdominal radiographs were essentially normal. Degenerative lumbosacral disease was observed. Abdominal ultrasonography revealed tiny peritoneal effusion (too small to sample); otherwise normal	Histopathology stomach: apart from mild diffuse fibrosis of the lamina propria, the tissue examined was within normal limits. Histopathology duodenum: the lamina propria was markedly expaneded by a monomorphic population of small to medium sized lymphocytes that obscured the other cellular details. This lymphocytic population did not exhibit significant atypical features. The villi were shortened…	Diet Trial;		13	Y	Improved demeanor and fecal consistency	37.1	4	B
PLEcase6	6	Female Neutered	Bernese Mountain Dog	Small intestinal diarrhoea ;Weight loss;	33	3	B	0.512	7.38	69.3	34.4	74.1	300	5.3	1.1	0.41	0.07	15	42.2	17.7	24.5	4.55	4.9	93	1.25	148	4.22	119		9.9	252	54	1.021	0.1	CT;Ultrasound;	Thorax: mild sternal lymphadenopathy (DDx: reactive hyperplasia, less likely neoplasia), pulmonary atelectasis, equivocal mild bronchiectasis (likely anatomical variation), left supraspinatus tendinopathy, thoracic and lumbar spondylosis deformans and end-stage IVD disease T8-9, abnormally shaped left costal cartilages (not significant). Abdomen: marked ileal thickening at the level of the ICCJ; …	Stomach mucosa: Moderate, chronic, follicular and diffuse lymphoplasmacytic gastritis with oedema, haemorrhage and diffuse mild fibrosis. Intestine: Moderate diffuse lymphoplasmacytic enteritis with cryptal abscess and intense lymphocyte exocytosis.	Diet Trial;Corticosteroids;2nd Line Immunosuppressant;	Chlorambucil	293	Y	Had normal fecal consistency, but re-presented with a flare-up consisting of anorexia, vomiting and diarrhea	35.2	5	B	0.25	3.39	73.5	34.1
PLEcase7	6	Female Neutered	Cross Breed	Small intestinal diarrhoea ;	19.8	3	B											21	31.5	12.7	18.8	1.97	6.2	87	1.75	153	4.36	121			272		1.024	0.09	MRI;	There were sharply marginated T2w hyperintense/T1w hypointense, non-contrast enhancing lesions within the caudate nuclei and hippocampi bilaterally. Most were mildly FLAIR hyperintense and a few were partially suppressed on FLAIR. There was a large, irregularly shaped but quite sharply marginated, T2w hyperintense/T1w hypointense lesion within the left part of the thalamus and extending caudally …		Diet Trial;	Food trial with a salmon and sweet potato based commercial diet
PLEcase8	7	Male Neutered	Pug	Vomiting;Weight Loss;Large intestinal diarrhoea ;	8.15	3		0.497	7.24	68.6	34.4	72.7	477	12	0.43	1.9	0.01	15	38.6	18.3	20.3	3.3	5.8	36	1.66	144	5.47	112					1.030	0.15	X-ray;Ultrasound;	Thoracic and abdominal radiographs: musculoskeletal changes: transitional lumbosacral vertebra, otherwise normal thorax and abdomen. Abdominal ultrasound: Intestinal thickening and speckling, fluid within the colon (consistent with diarrhoea), mesenteric and colic lymphadenopathy (Reactive to intestinal disease most likely, small peritoneal effusion.	Biopsies showed a homogeneous and normal-looking mucosa in the oesophagus and stomach with some bilious content. The duodenum looked irregular, with generalized hyperaemia and prominent white villi. There were small and focal areas of superficial ulceration.	Corticosteroids;2nd Line Immunosuppressant;Chlorambucil ;	Clopidogrel	22	Y	Brighter in demeanor and resolution of vomiting and diarrhea	8.15	5	C	0.376	4.94	76.2	33.3
PLEcase9	10	Female Neutered	Cross Breed	Small intestinal diarrhoea ;Ascites;	22	2		0.199	2.46	80.8	33.6	323.6	80	22	0.01	1.4	0.01	13	47.3	22.5	24.8	4.57	8.4	62	2.31	152	5.62	105					1.016	Negative on Dipstick	X-ray;Ultrasound;	Radiography confirmed the presence of abdominal and small pleural effusions. Ultrasoundrevealed hepatomegaly and a small irregular spleen. There was intestinal ileus and wall changes consistent with inflammation (mucosal striations)		Corticosteroids;2nd Line Immunosuppressant;Clopidogrel + Oxytetracycline;	Chlorambucil	282	Y	Resolution of clinical signs	24.9	5		0.452	6.62	68.4	36.
PLEcase10	5	Female Neutered	Bichon Frise	Small intestinal diarrhoea ;Ascites;	7.5	4		0.387	5.97	64.8	35.9	84.1	604	11	2.7	0.74	0.29	13	33.9	15.7	18.2	3.38	7.4	61	1.39	148	4.9	115						0.2	X-ray;Ultrasound;	Thoracic radiographs: within normal limits. Abdominal radiographs: generalised loss of detail (peritoneal effusion). Abdominal ultrasound: Hyperechoic striations throughout the small intestine (sparing the most proximal duodenum) ddx: lymphangiectasia, inflammatory bowel disease less likely diffuse neoplasia (lymphoma), Large volume anechoic peritoneal fluid (effusion), and Hyperechoic mesentery.	Histopathology of gastric biopsy: diffuse moderate lymphoplasmacytic gastritis with marked lymphangiectasia and intra-mucosal extracellular oedema. Histopathology of proximal small intestine biopsy: diffuse moderate lymphoplasmacytic enteritis with marked lymphangiectasia and intra-mucosal extracellular oedema and crypt abscesses. The histological features represent small intestinal lymphangiecta…	Diet Trial;Corticosteroids;2nd Line Immunosuppressant;Clopidogrel + Metronidazole;	Chlorambucil	16	Y	Good appetite and resolution of ascites and edema	5	3		0.414	5.98	23.7	34.2
PLEcase11	8	Female Neutered	Cross Breed	Small intestinal diarrhoea ;	14	6	A	0.586	8.56	68.5	35.9	72.2	353	4.	0.91	0.23	0.01	13	42.9	19.5	23.4	4.45	3.6	82	1.27	152	4.81	114	9.25	21.3	396		1.046	Negative on Dipstick	Ultrasound;X-ray;	Radiography: Thoracic and abdominal radiographs within normal limits. Abdominal ultrasonography: linear hyperechoic striations and stippling within the mucosa of the small intestine (DDx: protein-losing enteropathy: lymphangiectasia most likely, diffuse infiltrative neoplasia [lymphoma, histiocytic sarcoma] less likely); hyperechoic mesentery (DDx: likely reactive change secondary to enteropathy)…		Diet Trial;Corticosteroids;2nd Line Immunosuppressant;	Chlorambucil
PLEcase12	6	Male Neutered	Border Collie	Small intestinal diarrhoea ;	17	4		0.5	6.86	72.8	34.8	46	389	11.28	1.32	0.73	0.29	14	27.3	10.1	17.2	3.18	5.1	98	1.02	155	4.49	122				192	1.020	0.07	X-ray;Ultrasound;	Abdominal radiographs: Faintly mineralised bodies within the mid abdomen ddx: Bates bodies (dystrophic mineralisation) less likely caecal mineralisation. Otherwise normal abdomen. Abdominal ultrasound: Abdominal effusion likely secondary to hypalbuminaemia; hyperechoic mesentery likely secondary to small volume effusion; focal hypoechoic splenic nodule (ddx: lymphoid hyperplasia, extramedullary h…	Stomach: chronic moderate follicular gastritis. Duodenum: chronic mild to moderate lymphoplasmacytic enteritis, with mild to moderate diffuse lymphangiectasia and multifocal moderate crypt abscesses.	Corticosteroids;2nd Line Immunosuppressant;	Chlorambucil	56	Y	Resolution of clinical signs	16.	5	A	0.432	5.93	72.9	35.2
PLEcase13	9	Female Neutered	Staffordshire Bull Terrier	Small intestinal diarrhoea ;	10.3	3		0.357	5.36	66.7	37.5	128.6	996	7.15	1.22	0.56	0.01	17	36.3	14.9	21.4	3.41	2.7	62	0.94	150	5.04	112					1.023	Trace on Dipstick	X-ray;Ultrasound;	Radiographs of chest and abdomen were broadly normal barring some intestinal dilatation. Ultrasound revealed diffuse intestinal disease with wall thickening and mucosal striations.	Histopathology revealed moderate lymphoplasmacytic enteritis and lymphangectasia	Diet Trial;Corticosteroids;2nd Line Immunosuppressant;	Chlorambucil	9	Y	Resolution of clinical signs	9.8	3	B	0.358	5.32	67.2	36.3
PLEcase14	7	Male Entire	Border Collie	Lethargy; Vomiting; Reduced appetite; Mixed bowel diarrhoea; Ascites;	21.5	3	C	0.302	4.25	71	35.1	84.9	525	8.7	1.43	0.63	0.34	15	24.2	9.6	14.6	2.06	7	64	1.33	148	4.36	119					1.025	Negative on Dipstick	Ultrasound;	Abdominal ultrasound: increased duodenal mucosal echogenicity (DDx: IBD, unlikely neoplasia) and mild to moderate peritoneal effusion.	Stomach: multifocal gastritis with lymphoid hyperplasia with moderate bacterial overgrowth (consistent with Helicobacter spp.) 2. Proximal small intestine: mild to moderate diffuse lymphoplasmacytic enteritis, lymphangectasia, and crypts abscesses.	Corticosteroids;CLopidogrel, Metronidazole;		407	Y	Resolution of ascites and normal fecal consistency	22.1	4	B
PLEcase15	4	Female Neutered	Staffordshire Bull Terrier	Mixed bowel diarrhoea ;Reduced appetite;	18.8	5		0.648	8.46	76.6	22.1		417	9	0.91	0.2	0.01	16	52.2	24.3	27.9	6.81	5.1	95	1.06	155	4.99	117	23.7	19.6	760		1.026	0.09	X-ray;Ultrasound;	THORAX X-RAY: Normal thorax. ABDOMINAL X-RAY: Hepatomegaly ddx: Vacuolar hepatopathy, benign nodular hyperplasia, passive congestion secondary to sedation/anaesthesia, diffuse neoplasia (lymphoma, mast cell infiltration). Reduced serosal detail likely secondary to visceral crowding ddx: Small volume peritoneal effusion (secondary to hypoalbuminaemia). Abdominal ultrasound: kidneys reduced cortico…		Diet Trial;
PLEcase16	5	Female Entire	Pug	Ascites;Weight Loss;	6	3	C	0.38	5.17	73.4	33.9	25.0	908	10	0.74	1.3	0.25	13	27.1	10.4	16.7	3.2	8.	38	1.25	148	5.76	114		3.5	425		1.011	0.1	Ultrasound;	Large volume peritoneal effusion; hyperechoic peritoneum (DDx: peritonitis, sterile most likely vs septic); SI wall thickening (duodenum 0.64cm; jejunum, 0.42cm) and echogenic speckling material and a hyperechoic band paralleling the serosal layer (PLE most likely); gastric wall thickening (~0.61cm, mainly submucosal layer, hyperechoic); mild bilateral decrease in renal corticomedullary definitio…		Corticosteroids;Diet Trial;2nd Line Immunosuppressant;	Chlorambucil
PLEcase17	12	Female Neutered	Cross Breed	Vomiting;Mixed bowel diarrhoea ;Ascites;Reduced appetite;	14.4	2	D	0.356	5.04	70.6	34.2	156.3	724	12	0.55	0.27	0.27	17	23.2	8.3	14.9	2.63	5.4	55	1.26	152	4.58	120						Negative on Dipstick	Ultrasound;	Liver heterogeneous and mildly irregular capsule; stomach wall mildly thickened and blurred wall layers; small intestine wall thickened and hyperechoic mucosa; right pancreas mildly tiger striped; mild/moderate peritoneal effusion.	Mild and diffuse lymphoplasmacytic gastritis with moderate diffuse oedema. Severe and diffuse chronic lymphoplasmacytic and ulcerative enteritis with cryptal abscesses and lacteals distension.	Diet Trial;Corticosteroids;2nd Line Immunosuppressant;Clopidogrel;	Chlorambucil	17	N	Lethargy;Reduced appetite;	13.7	2	D	0.293	3.89	75.2	33.6
PLEcase18	6	Male Neutered	Newfoundland	Lethargy;	56	6		0.424	5.56	76.3	36.6	45.6	287	4.9	0.11	0.27	0.16	15	37.3	17.6	19.7	3.63	4.7	111	1.23	150	4.48	117		18.8	375	190	1.006	0.06	CT;	THORAX: Left shoulder mineralisation: Calcifying tendinopathy of the biceps brachii, relate to clinical signs for significance. Normal thorax. ABDOMEN: Left renal infarcts: CKD. Degenerative and protruding L7-S1 intervertebral disc, relate to clinical signs for significance. Thickening of the caudal skin/subcutis of the forelimbs: likely incidental, oedema secondary to hypoalbuminaemia less likel…		Corticosteroids;2nd Line Immunosuppressant;	Chlorambucil	56	Y	Some improvement in demeanor	52.8	6		0.441	5.82	75.8	34.1
PLEcase19	9	Male Neutered	Boston Terrier	Reduced appetite;Small intestinal diarrhoea ;	8.15	4	B	0.43	6.61	65.1	33.	189.1	1354	12	0.4	0.8	0.54	16	36.5	15.1	21.4	2.31	5.8	75	1.04	143	4.86	112	34	10.4	130	105	1.035	0.12	Ultrasound;X-ray;	Ultrasound: Prolapse of the dorsal trachea, multiple congenital skeletal malformations. Throughout the duodenum and jejunum there were hyperechoic striations perpendicular to the lumen within the mucosal layer of the small intestine, intestinal wall thickening and hypoechoic mucosa. Hyperechoic foci within the parenchyma of the pancreas and hyperechoic mesentery consistent with pancreatitis. Ther…	Lymph plasmatic enteritis, crypt abscesses and villous blunting.	Diet Trial;Corticosteroids;2nd Line Immunosuppressant;	Chlorambucil	46	Y	Improved demeanor and fecal consistency	8.8	5	B
PLEcase20	10	Male Entire	Cross Breed	Vomiting;Weight loss;Reduced appetite;Small intestinal diarrhoea ;	10.3	4	A	0.596	8.83	67.5	33.5	176	212	46	2.1	2.1	1.1	8	50.4	25.6	24.	4.1	4.1	68	1.19	150	3.01	101				138			X-ray;Ultrasound;	Thoracic radiographs: Normal thorax. Abdominal radiographs: Distended small intestinal loops: DDx: enteritis, functional ileus, mechanical obstruction. Needle-like foreign body in right ventral part of the liver (may be incidental, migration and future complications not excluded). Abdominal ultrasound: Gastrointestinal mucosa irregular thickening: Acute enteritis (i.e. IBD), neoplasia less likely…	Histology from the oesophagus: There is a large number of degenerated and viable neutrophils in the oesophageal lumen, associated with a small number of sloughed epithelial cells, extravasated erythrocytes and mixed population of bacterial colonies. There is moderate infiltration of neutrophils and fewer lymphocytes and plasma cells in the lamina propria. DDx oesophagitis, suppurative, subacute, …	Corticosteroids;		53	Y	Improved demeanor and fecal consistency	9.5			0.521	6.67	78.1	31.1
PLEcase21	2	Female Entire	Dachshund	Mixed bowel diarrhoea ;Reduced appetite;	3.35	4	B	0.506	7.03	72	34.1	135.5	590	17.3	1.72	1.1	1.85	16	39.3	15.3	24	5.03	5.6	45	1.5	147	4.86	117	19.6	3.5	57.3	169	1.030	0.22	X-ray;Ultrasound;	Stomach hyperechoic mucosal layer consistent with gastritis, small intestinal mucosal layer changes consistent with enteritis/IBD, lymphangiectasia, infiltrative neoplasia less likely.	Stomach: Mild, multifocal neutrophilic gastritis with oedema Intestines: Moderate, multifocal neutrophilic and eosinophilic gastritis with Giardia sp.	Corticosteroids;2nd Line Immunosuppressant;	Chlorambucil	19	N	No clinical improvement				0.454	5.87	77.4	31.1
MatchedControl1	7	Female Neutered	Labrador	Dermatitis;	24.4			0.57	6.53	87.3	28.4	15	237	6.4	1.2	0.08	0.16	7	74.2	36.5	37.7	5.75	7.5	107	6.71	154	5.61	105
MatchedControl2	7	Female Neutered	Labrador	Lethargy;Respiratory Effort (mediastinal mass);	35.7	5		0.295	4.13	71.4	33	39.6	233	5.3	1.2	1.2	0.16	12	60.5	29.5	31	4.94	4.7	67	1.1	149	4.22	117							CT;	• CT-scan thorax – two large mediastinal masses immediately adjacent to but separate from the myocardium. The smaller of the two is wrapped around the ascending aorta. Moderate volume pleural effusion. Resultant marked reduction in lung volume. Enlarged sternal lymph nodes. • CT-scan abdomen – gastric and hepatic lymph node enlargement, probable metastases
MatchedControl3	8	Female Neutered	Staffordshire Bull Terrier	Seizures due to meningothelial meningioma ;	28.6	7		0.417	6.17	67.7	33.2	335	673	6.3	1.3	0.43	0.51	7	66.7	26.4	40.3	5.18	4.9	89	1.01	149	4.63	113
MatchedControl4	8	Female Neutered	Staffordshire Bull Terrier	Seizures (glial cell tumour);	19.1			0.549	7.94	69.1	34.2	61.9	339	5.6	0.91	0.49	0.01	14	79.5	40.4	39.1	7.32	5.6	102	1.26	154	5.03	111							MRI;	• Magnetic resonance imaging (MRI) of the brain revealed a T2/FLAIR/T2*- hyperintense, non-contrast enhancing, and relative well deafened intra-axial lesion at the level of the left pyriform lobe. Cytotoxic brain oedema was associated with the lesion.
MatchedControl5	5	Male Neutered	German Shepherd Dog	Derm: superficial bacterial infection secondary to the self-induced alopecia and repeated trauma to the skin.;	37.1	4		0.455	6.56	69.4	35.2	31.5	182	4.9	0.9	0.69	0.41	17	58.8	27.1	31.7	4.01	5.4	81	1.16	147	4.56	112
MatchedControl6	6	Female Neutered	Pug	Mast cell tumor	10.2	8	A	0.31	4.72	65.7	36.2	19.7	364	4.4	1.7	0.33	0.2	15	51.8	23.3	28.5	5.02	5.4	88	1.55	139	4.95	107							CT;	- CT scan: o Thorax: normal o Abdomen: left abdominal wall nodule (MCT); small intrapelvic lipoma
MatchedControl7	6	Female Neutered	Pug	Collapsing episodes;	6.8	6		0.484	6.94	69.7	36	56	325	4.5	1.6	0.46	0.07	12	56.2	28	28.2	5.23	5.6	84	1	142	4.57	113							Echo;X-ray;	in summary identified mitral valve degenerative disease stage B1 (ACVIM consensus statement). The images showed a borderline vertebral heart score (10.5). Normal lung pattern and normal size of the trachea was reported. The cranial mediastinum was subjectively wide, believed to be secondary to her thoracic conformation and the presence of fat in that region. No signs of pulmonary oedema or thorac…
MatchedControl8	4	Male Neutered	Rottweiler	Pruritus;	46			0.506	7.64	66.2	35.9	36.6	420	2.5	1.8	0.63	0.8	9	70.4	33.7	36.7	7.75	4.2	84	1.6	143	4.58	105
MatchedControl9	4	Male Entire	Rottweiler	Collapsing Episodes;	65	8												14	68.1	28.7	39.4	8.38	6.2	84	1.88	149	5.63	129
MatchedControl10	6	Male Neutered	Bernese Mountain Dog	Rostral Maxillary Mass (disseminated histiocytic sarcoma);	43.95	3		0.421	6.35	66.4	34.4	61.5	284	9.6	0.37	2	0.5	12	65.6	23	42.6	7.19	4.6	81	1.3	143	4.44	115							CT;	• CT-scan head – mass eroding through the incisive bone with a component in nasal cavity with extension rostral to the incisive bone and ventral to soft palate, smaller cutaneous mass on right muzzle, mandibular lymph node enlargement • CT-scan thorax – cranial mediastinal mass and pleural effusion • CT-scan abdomen – hepatomegaly with mass centrally, splenomegaly with multiple masses, right rena…
MatchedControl11	5	Male Entire	Bernese Mountain Dog	Atrial fibriliation	57	5		0.488	7.92	61.6	37.1	88.3	315	7.9	3.3	0.4	1.7	15	61.2	27.8	33.4	6.46	4.6	106	1.17	147	4.69	113							Echo;	There was mild mitral valve disease with trivial mitral regurgitation. The left atrium was subjectively prominent, but measured normal on all parameters apart from LAmajor:Aorta (2.1, ref >2.4). The left ventricle was elliptical in shape with normal sphericity index and systolic function. The right side was also normal, although systolic function was mildly decreased. These findings are consisten…
MatchedControl12	6	Female Neutered	Cross Breed	Ectopic thoracic thyroid carcinoma and pericardial effusion;	25.3	4		0.33	5.27	62.6	31.9	6	226	2.3	0.48	0.38	0.03	6	53.3	20.9	32.4	5.18	2.2	42	1.75	144	4.44	112					1.013	0.12		• CT-scan thorax: focal ground glass attenuation right caudal lung lobe, right thoracic wall/pleural changes associated with thoracotomy • CT-scan abdomen: irregularity of pyloric wall and focal adjacent peritoneal fat stranding, multiple acquired portosystemic shunts (increase in size and number compared to previously), unchanging renal infarcts, lumbosacral stenosis and left hip dysplasia • Foc…
MatchedControl13	6	Female Neutered	Cross Breed	Incompletely excised grade 3 soft tissue sarcoma of the left carpus;	26.9	5		0.505	7.18	70.2	32.6	38.9	248	8.1	6.1	0.9	0.47	12	70.8	29.2	41.6	4.75	3.5	51	1.39	148	3.97	114							CT;	• CT- thorax – mild left prescapular, axillary, and tracheobronchial lymphadenopathy • CT-abdomen – splenic nodule, midline peritoneal nodule
MatchedControl14	7	Male Neutered	Pug	Mucocutaneous oral epitheliotropic lymphoma with nodal involvement. ;	10.6	7	B	0.391	6.23	62.8	36.8	48.2	272	8.74	1.4	0.91	0.27	12	67.1	24.2	42.9	7.2	3.5	56	1.22	146	4.24	108					1.01	0.14	X-ray;Ultrasound;	- Thoracic radiographs: o Suspected tracheobronchial lymphadenopathy o Mild generalised interstitial lung pattern worst within the cranial lung lobes: probably due to hypoinflation – lymphoma/pneumonia unlikely - Abdominal ultrasound: o Hypoechoic pericholecystic rim ddx: Gall bladder wall oedema (secondary to vomiting), pericholecystic fluid, cholecystitis unlikely o Marked intra-abdominal lymph…
MatchedControl15	11	Female Neutered	Cross Breed	Lethargy;Reduced appetite;Vaginal mass;	7.6	4	B	0.447	6.7	66.6	31.7	16.8	246	8.5	1.1	0.51	0.01	14	62.8	26.1	36.7	5.77	3.5	42	1.19	149	4.07	112					1.04		CT;	o There was an irregular, ill-marginated thickening of the mucosa of the vestibule extending from the vestibule-vaginal junction to the vulva and to the urethral papilla. This was consistent with neoplasia (carcinoma or transmissible veneral tumour) although a severe proliferative vaginitis could not be ruled out but considered less likely. o Periosteal reaction of the adjacent pubic bones: secon…
MatchedControl16	11	Female Neutered	Cross Breed	Incidental intrathoracic mass;Lethargy;	44.35	4	B	0.387	6.29	61.5	359	108	606	10.28	1.05	1.42	0.27	9	71.1	31.5	39.6	5.14	2.6	78	1	155	5.09	115							CT;	• Chest CT scan: o Large left caudal lung lobe mass: Neoplasia (Carcinoma ddx: histiocytic sarcoma, other sarcoma), metastasis, abscess/ganuloma unlikely o Multifocal, thick-walled gas attenuating bullae: (Infected) pulmonary bullae/bleb most likely ddx: Metastasis o Cranial mediastinal nodule: complex lipoma, nodular fat necrosis, cyst or granuloma, metastasis less likely • Abdominal CT scan: o …
MatchedControl17	5	Female Neutered	Bichon Frise	Uroliths, atopic dermatitis;	7.6	5		0.548	8.52	64.4	34	158.5	292	4.9	0.74	0.25	0.31	10	67.5	33.7	33.8	8.3	5.6	80	1.52	148	4.51	113					1.016	0.82	X-ray;	• Thoracic radiographs: no abnormalities of significance • Abdominal radiographs: multiple nephroliths and multiple cystoliths (many round and one linear) • Abdominal ultrasound: the gallbladder contained a small amount of gravity dependent sediment. Both kidneys contained mineralisation within the diverticula (giving them a stag horn appearance). The kidneys were normal in size and shape. The ur…
MatchedControl18	5	Female Neutered	Bichon Frise	Vomiting;Hyperbilirunbinemia;	8.2	5	A	0.395	6.33	62.4	35.7	17.1	433	9.57	1.31	0.7	0.04	4	62.4	30	32.4	18	2.4	46	1.65	147	4.11	106							X-ray;Ultrasound;	• Thoracic radiographs: unremarkable • Abdominal radiographs: mild to moderate gastric distention • Abdominal ultrasound: Both limbs and the body of the pancreas were slightly enlarged and markedly hypoechoic and the peripancreatic peritoneal fat was hyperechoic and hyperattenuating; consistent with severe acute pancreatitis. There was secondary gastric ileus and mild dilation of the common bile …
MatchedControl19	8	Female Neutered	Cross Breed	Low-grade soft tissue sarcoma;	7.6	4		0.49	7.11	69	33.6	84.5	259	3.27	1.1	0.4	0.05	11	70	36.7	33.3	9.31	4.8	47	1.2	144	4.48	107					1.034	0.47	CT;	• CT-scan thorax – mild left sided prescapular (~7mm) and axillary (~4mm) lymphadenopathy, the later not amenable to sampling • CT-scan abdomen – poorly defined contrast enhancing splenic nodules
MatchedControl20	8	Female Neutered	Cross Breed	Inability to walk;	6.1	4		0.573	7.55	75.9	33.9	87	464	8.31	0.91	0.1	0.1	11	71.1	37.8	33.3	10.64	3.8	48	0.96	142	4.25	103							X-ray;	• Radiographs of the chest: revealed a mild bronchial pattern and possible mild bronchiectasis, the main differentials were age related changes versus chronic bronchitis. Moderate hepatomegaly the main differentials were vacuolar/metabolic hepatopathy, EMH, nodular hyperplasia; hepatitis, infiltrative neoplasia (e.g round cell tumor) were considered less likely
MatchedControl21	6	Male Neutered	Border Collie	Seizures;	17.5													10	56.2	18.8	37.4	5.13	2.7	61	1.46	149	4.35	115							MRI;	Normal
MatchedControl22	5	Male Neutered	Border Collie	Peracute paraparesis;	34.3	6		0.301	4.31	69.9	33.5	30.3	258	5.83	1.13	0.43	0.09	12	58.3	29.6	28.7	6.49	7.2	71	2.03	150	5.18	113							MRI;	• Magnetic resonance imaging (MRI) scan of the thoracolumbar spine revealed a T12-T13 non-compressive dehydrated nucleus pulposus extrusion. No intramedullary changes (such as cord contusion or inflammation) were noted. Lastly, there was mild to moderate generalised intervertebral disc degeneration
MatchedControl23	9	Female Neutered	Staffordshire Bull Terrier	Grade III soft tissue sarcoma (right caudal thigh) and subcutaneous mast cell tumour (medial stifle);	14.5	5		0.469	6.82	68.7	34	42.1	401	2.8	0.86	0.23	0.04	9	52	27	25	6.85	6.4	98	1.43	144	5.06	112					1.03		CT;	CT of abdomen: • unchanged cholelith and hepatic cyst • left renal cyst (non significant finding) • unremarkable previous surgical area (previously seen nodules and thickening has resolved) • The spleen has multiple contrast enhancing nodules in the arterial phase. • mild right inguinal lymphadenopathy (DDx: reactive changes, less likely neoplasia/metastasis)
MatchedControl24	9	Female Neutered	Staffordshire Bull Terrier	Grade 3/high grade mast cell tumour of the right thoracic wall;	16.8	6		0.457	6.42	71.2	31.3		247	5.1	1.6	0.36	0.14	13	66.8	32.9	33.9	5.93	6.1	101	0.69	150	4.41	111					1.015	0.14	X-ray;Ultrasound;	• Thoracic radiographs – normal • Abdominal ultrasound – heterogeneous liver, splenic nodule • Lymph node ultrasound – right axillary lymph node normal in size (~0.52cm) and echogenicity, right prescapular lymph node normal in size and echogenicity (~0.33cm)
MatchedControl25	7	Male Neutered	Border Collie	Aspergillosis;	32.4			0.396	6.11	64.9	32.9	46.4	472	7.8	0.51	0.71	1.1	15	63.6	22	41.6	4.13	3.1	85	1.46	148	4.58	112							CT;	• CT scan o Head: § marked left sided, destructive rhinitis with defect in the nasal cavity wall and periosteal reaction and probable granuloma in the rostral frontal sinus (DDx: aspergillosis most likely) § bilateral mandibular and medial retropharyngeal lymphadenopathy o Normal thorax and abdomen
MatchedControl26	7	Male Neutered	Border Collie	Intermediate grade Soft Tissue Sarcoma;	24	6	B	0.447	6.69	66.9	35.7	61.6	415	5.51	2.26	0.46	0.41	9	61.7	27.8	33.9	5.07	4.2	53	1.29	153	4.1	112
MatchedControl27	4	Female Neutered	Staffordshire Bull Terrier	Exercise intolerance;	30.3	4		0.511	7.34	69.7	34.4	75	182	6.5	1.7	0.09	0.44	13	58.6	29.2	29.4	6.84	4.7	107	1.03	145	3.72	115
MatchedControl28	4	Female Neutered	Staffordshire Bull Terrier	Seizures;	16.4	6		0.433	5.75	75.3	35.8	23.3	383	4.8	1.4	0.33	0.01	19	59.2	29.3	29.9	4.88	7.1	105	2.37	151	5.58	115							MRI;	There was no evidence of structural abnormalities
MatchedControl29	4	Female Entire	Pug	Collapsing episodes;	6.95	8		0.528	7.62	69.3	31.2	83	568	12	2.9	1.1	0.01	10	75.5	27.1	48.4	6.65	8.7	73	1.32	145	5.03	106
MatchedControl30	12	Female Neutered	Cross Breed	Bony neoplasia;	26.8	6		0.557	8.34	66.8	34.3	36.5	239	4.7	1	0.45	0.26	8	64.7	28.6	36.1	6.86	2.2	62	1.05	150	4.35	110							CT;	CT scan of thorax and abdomen did not show any evidence of tumour metastasis or any other significant findings. CT scan of the right front limb showed mild soft tissue swelling on the lateral aspect of the right carpus and mild periosteal reaction on the base of the 5th metacarpus which is likely chronic enthesopathy of the lateral collateral ligament or possibly bone reaction due to the neoplasi…
MatchedControl31	12	Female Neutered	Cross Breed	Lethargy;Large intestinal diarrhoea ;	20.8	4		0.471	6.59	71.4	33.7	48.9	382	5.5	1.2	0.01	0.58	12	63.4	31.9	31.5	5.8	6.9	104	1.33	145	4.99	110					1.024		X-ray;	• Thoracic and abdominal radiographs: no significant findings
MatchedControl32	12	Female Neutered	Cross Breed	Caudal oro-pharyngeal mass.;	17.4	5	B	0.383	5.6	68.5	35.9	43.5	422	4	1.5	0.23	0.12	16	57	29	28	4.95	5	73	1.27	149	5.66	116					1.021	0.09	CT;	• CT scan of head- Small 15mmx15mm infiltrative mass within the soft tissue of the right nostril. Heterogeneous enhancement and completely occludes the nostril. Otherwise normal • CT scan of thorax- No significant findings • CT scan of abdomen- Hip and stifle OA, otherwise unremarkable
MatchedControl33	6	Male Neutered	Newfoundland	Otitis;	77.3			0.501	7.51	66.7	35.7	45.6	256	6.3	0.36	0.36	0.14	12	52.8	26.1	26.7	5.67	6	92	1.38	150	5.22	117
MatchedControl34	7	Female Entire	Boston Terrier	Mast cell tumor	8.4	5		0.486	7.04	69	33.4	156.3	601	3.8	1.3	0.5	0.01	8	64.5	34.1	30.4	6.15	7.7	81	1.2	149	4.37	106					1.036	0.11	X-ray;Ultrasound;	• Thoracic radiographs: § Normal thorax, incidental ventral spondylosis deformans. • Abdominal ultrasound: § The head of spleen is heterogeneous with several hypoechoic irregular shaped areas, DDx EMH or lymphoid hyperplasia more than likely. § Small adrenal glands, DDx incidental finding § The duodenum mucosal layer contains some mild echogenic speckling .DDx likely incidental finding since no c…
MatchedControl35	10	Male Entire	Boston Terrier	Round cell tumour of the mucocutaneous junction of the right commissure of his mouth;	8.2			0.484	7.31	66.3	34.7	47.8	573	5.09	1.5	0.68	0.49	11	61.8	27.8	34	5.83	6.6	72	1.75	154	5.32	111							CT;	• CT head - The labial mass is not clearly visible. There are multifocal (polyostotic), symmetrical, lytic and proliferative bone lesions of the calvarial and facial junctions: most likely degenerative/metabolic/developmental disease. A metastatic process is considered unlikely. The lymph nodes of the head and neck are normal. There is incomplete fusion of the dens of the axis yet no visible atla…
MatchedControl36	10	Male Neutered	Cross Breed	Squamous Cell Carcinoma	13.5	5		0.308	4.47	68.8	32.4	27.5	275	4.9	0.65	0.24	0.12	11	47.5	21.2	26.3	3.44	4.3	54	1.99	140	4.19	110							CT;	Within the caudodorsal portion of the left frontal sinus there was an irregularly marginated, slightly heterogeneously contrast enhancing, soft tissue attenuating mass. There was associated moth eaten-permeative lysis of the overlying left frontal bone dorsolaterally including the squamous part of the frontal bone and the most cranial part of the diploë; additionally there was lysis of the intern…
MatchedControl37	10	Male Neutered	Cross Breed	Pruritus;	18.1			0.532	8.28	64.3	33.6	0.38	285	5.3	0.61	0.12	0.12	9	6	34.2	32.8	8.26	4.9	79	0.89	146	4.42	112
MatchedControl38	3	Male Neutered	Dachshund	Polycythaemia and seizures;	9.7	7		0.631	9.66	65.3	33.8	83.5	337	8.2	0.67	0.48	0.29	6	68.7	38.9	29.8	6.07	4.7	47	0.95	153	4.64	115					1.009	0.08	CT;Echo;	• Thoracic and abdominal CT: no abnormalities detected. The lungs had a uniform appearance and normal attenuation. The heart and pulmonary vasculature were normal. The liver was normal in size and shape with homogenous parenchyma and a normal enhancement pattern. The portal system was normal and no abnormalities were visible in the biliary system • Doppler echocardiography: early degenerative mit…
MatchedControl39	6	Male Neutered	German Shepherd Dog	Mass on the left ramus of the mandible. Biopsies performed at your practice suggested a fibro-osseous proliferation ;	42	5		0.52	7.54	68.9	34.2	19	329	6.2	1.3	1	0.09	14	68	29.7	38.3	5.99	6.8	82	1.38	150	4.41	114					1.07	0.08	CT;	- CT head: revealed left mandibular body mixed osteoproductive and osteolytic mass with a large soft tissue component. This was found to be extending from the caudal root of canine to rostral of the root of M1. - CT thorax: normal - CT abdomen: large cystic lesion in the right kidney
MatchedControl40	7	Female Neutered	Pug	Bilateral nasal discharge;	5.4	6	A	0.459	6.36	72.1	33.7	48.3	361	9.5	2.3	0.38	0.5	14	68.8	27.6	41.2	3.64	12.2	130	1.78	150	4.95	116
MatchedControl41	3	Female Entire	Pug	Embolic disease;T8 spinal arachnoid diverticulum (SAD);	9.1	6		0.443	6.01	73.7	32.8	30.3	420	6	4.2	0.32	0.21	11	60	30.1	29.9	8.46	4.5	66	1.67	143	4.68	107							MRI;	Magnetic resonance imaging (MRI) scan of the thoracolumbar spine was performed on the same day and revealed a mild but near-circumferential subarachnoid diverticulum at the level of the T8 spinal cord segment with associated cord oedema and syrinx formation
MatchedControl42	5	Female Neutered	Dachshund	T3-L3 myelopathy;	9	7		0.608	8.52	71.3	33.3	65.6	243	6.2	0.68	0.53	0.15	8	74.4	39.8	34.6	7.84	6.7	68	1.18	150	4.07	108							MRI;
SDMAalbuminControl1	7	Male Neutered	Cavalier King Charles Spaniel	Congestive heart failure	10													26	60.9	30.3	30.6		13	96
SDMAalbuminControl2	2	Male Neutered	Boston Terrier	Meningoencephalitis of unknown origin	10	7												9	59.5	31.1	28.4		8.9	49
SDMAalbuminControl3	11	Female Neutered	Border Collie	Apocrine gland anal sac adenocarcinomas	21.7	5												9	60.4	23.3	37.1		2.9	52
SDMAalbuminControl4	5	Male Neutered	Cross Breed	High grade mast cell tumor	19	6												13	77.8	33	44.8		4	80
SDMAalbuminControl5	11	Male Entire	Irish Setter	Apocrine gland anal sac adenocarcinomas	33.1	5												8	63.1	27.2	35.9		12.9	65
SDMAalbuminControl6	9	Male Neutered	Border Terrier	Gall Bladder Mucocele	14.5	6												14	73.7	32.2	41.5		3	50
SDMAalbuminControl7	10	Male Entire	Golden Retriever	T-cell Epitheliotropic Lymphoma	42	5												8	65.8	22.5	43.3		6.1	73
SDMAalbuminControl8	9	Male Neutered	Cross Breed	C3-C4 intervertebral disc disease	6.4	5												9	67.5	29.2	38.3		5.3	51
SDMAalbuminControl9	2	Female Entire	Dalmatian	Dilated cardiomyopathy	24.8	5												14	64	30.2	33.8		5.3	74
SDMAalbuminControl10	9	Female Neutered	Cross Breed	Severe multifocal pyogranulomatous panniculitis	23.3	9												12	73.5	28	48.5		9.1	81
SDMAalbuminControl11	5	Female Neutered	Presa Canario	Lumbosacral Discospondylitis	40.8	3	B											14	58.3	19.2	39.1		4.3	66
SDMAalbuminControl12	1	Female Entire	Wire Haired Hungarian Vizsla	Patent Ductus Arteriosus	20.1	4												11	59.2	32.8	26.4		3.8	64
SDMAalbuminControl13	5	Female Neutered	Cavalier King Charles Spaniel	Primary Secretary Otitis Media	11.5	7												13	57.6	29	28.6		4.4	67
SDMAalbuminControl14	9	Male Neutered	Lhasa Apso	Transitional Cell Carcinoma	7.9	6												15	60.3	27.3	33		11.5	54
SDMAalbuminControl15	7	Female Neutered	Cross Breed	Leishmaniosis and Ehrlichiosis	17.1	6												10	71.2	33.6	37.6		6	79
SDMAalbuminControl16	1	Female Entire	Pug	Meningoencephalitis of unknown origin	6.7	5												17	66.9	32.7	34.2		6.9	71
SDMAalbuminControl17	6	Male Entire	Ladbrador	Heart-based mass	42													10	64.1	21.9	39.2		7.1	77
SDMAalbuminControl18	9	Male Neutered	Cocker Spaniel	Soft tissue sarcoma	16	4												13	62.3	32.3	30		4.9	74
SDMAalbuminControl19	10	Male Neutered	Staffordshire Bull Terrier	Thyroid carcinoma	26	6												14	53	24.5	28.5		3.7	69
SDMAalbuminControl20	8	Female Entire	American Bulldog	Soft tissue sarcoma	46.1	7												18	74.9	33.3	41.6		7	121
SDMAalbuminControl21	7	Male Neutered	Shih Tzu	Alopecia	7.4	4												12	62.9	34.3	28.6		5.1	60
SDMAalbuminControl22	7	Male Entire	Golden Retriever	Cutaneous lymphoma	36.2	5	B											33	49.5	24.3	25.2		7	53
SDMAalbuminControl23	9	Male Neutered	Pug	Paraphimosis	8.3	3												10	54.3	25.1	29.2		4.7	57
SDMAalbuminControl24	10	Female Neutered	Vizsla	Mast cell tumor	26.8	4												15	63	33.3	29.7		3.6	68
SDMAalbuminControl25	11	Female Neutered	Cross Breed	Soft tissue sarcoma	21.6	5												13	67.6	32	35.6		6.3	75
SDMAalbuminControl26	7	Female Neutered	Cavalier King Charles Spaniel	Ceruminous cell carcinoma	11.2	6												10	69.5	34.3	35.2		3.1	38
SDMAalbuminControl27	2	Female Entire	Siberian Husky	Hepatic dysfunction	15.2	2	D											26	55.5	23	32.5		6.1	77
SDMAalbuminControl28	7	Female Neutered	Cocker Spaniel	Hypoadrenocorticism	12	7												20	65.9	35.1	30.8		4	61
SDMAalbuminControl29	12	Male Entire	Fox Terrier	Degenerative myelopathy	9.8													19	48.7	19.2	29.5		2.1	38
SDMAalbuminControl30	2	Male Neutered	Staffordshire Bull Terrier	Diabetes Insipidus	21.7	5												17	64.1	34	30.1		6.3	108
SDMAalbuminControl31	13	Male Neutered	English Springer Spaniel	Multiple Myeloma	20.8	5												13	52.7	25.7	27		4.4	69
SDMAalbuminControl32	1	Female Neutered	Spanish Water Dog	Acute Kidney Injury	16.5	4												17	58.1	27.4	30.7		8.1	104
SDMAalbuminControl33	7	Female Entire	Cross Breed	Histiocytic Sarcoma	45.2	8												12	63.3	31.6	31.7		4.4	88
SDMAalbuminControl34	7	Female Neutered	Boxer	Arrhythmogenic Right Ventricular Cardiomyopathy	29.8													14	69.4	33.5	35.9		5.5	109
SDMAalbuminControl35	7	Male Neutered	Border Terrier	Atopic dermatitis	11.2													14	64.6	34.3	30.3		8.9	85
SDMAalbuminControl36	1	Female Neutered	Cross Breed	Subcutaneous Ureteral Bypass	7.3													10	56.1	29.2	26.9		9.4	85
SDMAalbuminControl37	8	Male Entire	Labrador	Aspergilosis	30.3	6												9	68.2	31.3	36.9		5.6	70
SDMAalbuminControl38	10	Male Entire	Cavalier King Charles Spaniel	Myxomatous mitral valve disease	11.7	6												15	67.7	33.9	33.8		15	117
SDMAalbuminControl39	2	Female Neutered	Beagle	Cruciate disease	24.8	6												11	65.6	36.1	29.5		4.7	59
SDMAalbuminControl40	7	Male Neutered	Beagle	Atopic dermatitis	18.8													12	66.7	28.5	38.2		1.8	37
SDMAalbuminControl41	9	Male Neutered	Staffordshire Bull Terrier	L4-S3 myelopathy	18													19	55.6	25.8	29.8		6.5	74
SDMAalbuminControl42	10	Male Neutered	West Highland White Terrier	Osteoarthritis	11.4	6												9	70.6	33.9	36.7		6.5	64
SDMAalbuminControl43	12	Male Neutered	Cross Breed	Myxomatous mitral valve disease	15.9	5												17	68	29	39		11.2	111
SDMAalbuminControl44	2	Male Neutered	Greyhound	Exertional thabdomyolysis	33.8	5												6	55.8	31.6	24.2		7.7	111
SDMAalbuminControl45	10	Female Neutered	Miniature Schnauzer	Seizures	8.1	6												13	79.1	40.9	38.2		5.2	70
SDMAalbuminControl46	10	Female Neutered	Cross Breed	Oral fibrosarcoma	21.8	5												8	65.7	32.5	33.2		4.8	75
SDMAalbuminControl47	13	Female Neutered	Miniature Dachshund	Salivary gland tumour	5.4	6												12	62.7	32.3	30.4		6.4	36
SDMAalbuminControl48	6	Male Neutered	Doberman	Obesity	51.2	8	B											11	70.3	34.3	36		5.9	77
SDMAalbuminControl49	8	Female Entire	Cocker Spaniel	Hyperadrenocorticism	17.6	7												15	61	26.7	34.3		2.8	43
SDMAalbuminControl50	8	Male Neutered	Boxer	Cruciate disease	31	5												16	67.1	30.3	36.8		3	85
SDMAalbuminControl51	6	Male Neutered	Boxer	Lymphoma	41	7												19	70.2	28.9	41.3		6.9	96
SDMAalbuminControl52	8	Female Neutered	Boxer	Carcinoma	26.1	5												16	69.5	32.1	37.4		6.1	117
SDMAalbuminControl53	5	Male Entire	Bedlington Terrier	Mediastinal Lymphoma	10.8	4												23	68.9	32.1	36.8		5.5	57
SDMAalbuminControl54	6	Female Neutered	Labrador	Apocrine gland anal sac adenocarcinomas	25.4	5												13	64	33	31		3.9	81
SDMAalbuminControl55	5	Female Neutered	Bullmastiff	Congestive heart failure	52.5	3												13	52.9	24.8	28.1		7.6	103
SDMAalbuminControl56	10	Female Neutered	Yorkshire Terrier	Soft tissue sarcoma	7.6													6	68.4	34.4	34		5.4	37
SDMAalbuminControl57	10	Male Entire	Chihuahua	Phenobarbital responsive sialoadenitis	4.5	7												10	72	39.2	32.8		7.5	47
SDMAalbuminControl58	2	Female Neutered	Chihuahua	Seizures	2.18													13	56.8	29.2	27.6		16.8	48
SDMAalbuminControl59	6	Male Neutered	Cocker Spaniel	Apocrine gland anal sac adenocarcinomas	15.6	6												8	54	21	33		4.5	44
SDMAalbuminControl60	9	Female Neutered	Irish Setter	Cholecystitis	24	4												8	71.4	33.1	38.3		3.6	50
SDMAalbuminControl61	0	Female Entire	Dachshund	Extra-hepatic portosystemic shunt	6													9	59.6	32.9	26.7		5.6	31
SDMAalbuminControl62	0	Male Entire	Bulldog	Pneumonia	18.6	6												14	52.8	28.9	23.9		5.5	52
SDMAalbuminControl63	13	Female Neutered	Cocker Spaniel	Mediastinal Mass	11.8	3												11	68.6	32.9	35.7		6.8	58
SDMAalbuminControl64	4	Female Neutered	Cross Breed	Hyperadrenocorticism	15	9												7	71.3	38.5	32.8		3.8	48
SDMAalbuminControl65	10	Female Neutered	Cairn Terrier	Intracranial mass	13.1	7												15	76.2	34.6	41.6		3.1	52
SDMAalbuminControl66	9	Male Neutered	Cross Breed	Prostatic Carcinoma	15.15	5												11	60.8	32.9	27.9		6.4	81
SDMAalbuminControl67	7	Male Neutered	Labrador	T-Cell Lymphoma	30.8	6												13	57.4	30.9	26.5		9.3	87
SDMAalbuminControl68	2	Female Neutered	Whippet	Steroid responsive meningitis-arteritis	11.9													7	56.9	26.9	30		3.7	38
SDMAalbuminControl69	14	Female Neutered	Cross Breed	Lymphoma	29.3	8												11	66.4	32.5	33.9		4	52
SDMAalbuminControl70	2	Male Neutered	Cross Breed	Mast cell tumor	16.2	4												19	60.8	34.6	26.2		4.8	106
SDMAalbuminControl71	9	Female Neutered	Labrador	Cruciate disease	40.7	7												11	64.3	35	29.3		4.8	92
SDMAalbuminControl72	3	Female Neutered	Rottweiler	Intracranial lesions	41	6												19	61.3	30.8	30.5		11.4	88
SDMAalbuminControl73	6	Female Neutered	English Springer Spaniel	Epilepsy	18.7													9	61	28.2	32.8		3.2	46
SDMAalbuminControl74	7	Female Neutered	Rottweiler	Osteosarcoma	38.8	5												12	73.8	32.9	40.9		5	87
SDMAalbuminControl75	3	Female Neutered	Boxer	Cerebellitis	22.4	5												19	62.1	32.2	29.9		7.2	95
SDMAalbuminControl76	10	Male Neutered	English Springer Spaniel	Anemia and chronic intervertebral disc disease	30	7												12	63.6	27.9	35.7		6.6	86
[truncated: 20 more columns]
